# Supplementary material for: Influence of COMT (rs4680) and DRD2 (rs1076560, rs1800497) Gene Polymorphisms on Safety and Efficacy of Methylphenidate Treatment in Children with Fetal Alcohol Spectrum Disorders
Source: Int J Environ Res Public Health. 2022 Apr 8;19(8):4479. doi: 10.3390/ijerph19084479 (PMC9031832; doi:10.3390/ijerph19084479)
Supplement: Supplementary file 1 [file ijerph-19-04479-s001.zip]

Archive with 2 entries (2 files):
- ijerph-1608346-supplementary2.pdf
- ijerph-1608346-supplementaryl1.pdf
